# Supplementary material for: Electrochemical Performance of Nitrogen Self-Doping Carbon Materials Prepared by Pyrolysis and Activation of Defatted Microalgae
Source: Molecules. 2023 Oct 26;28(21):7280. doi: 10.3390/molecules28217280 (PMC10648935; doi:10.3390/molecules28217280)
Supplement: Supplementary file 1 [file molecules-28-07280-s001.zip]

Archive with 1 entries (1 files):
- molecules-2660429-supplementary.pdf
